# Supplementary material for: The first report of Haplomitriumgibbsiae (Steph.) R.M. Schust. (Haplomitriaceae) from Guangxi, China
Source: Biodivers Data J. 2025 Jun 12;13:e155213. doi: 10.3897/BDJ.13.e155213 (PMC12179648; doi:10.3897/BDJ.13.e155213)
Supplement: XML Treatment for Haplomitrium gibbsiae [file BDJ.13.e155213-treatment1.xml]

<!DOCTYPE tp:taxon-treatment
  PUBLIC "-//TaxonX//DTD Taxonomic Treatment Publishing DTD v0 20100105//EN" "tax-treatment-NSO.dtd">
<tp:taxon-treatment xmlns:tp="http://www.plazi.org/taxpub"><tp:treatment-meta><mixed-citation publication-type="journal"><person-group><name><surname>Han</surname><given-names>Wei</given-names></name><name><surname>Luo</surname><given-names>Haifeng</given-names></name><name><surname>Li</surname><given-names>Yuqing</given-names></name><name><surname>Li</surname><given-names>Nanqiang</given-names></name><name><surname>Tan</surname><given-names>Fei</given-names></name><name><surname>Huang</surname><given-names>Xiangju</given-names></name><name><surname>He</surname><given-names>Qiang</given-names></name></person-group><article-title>The first report of <italic><tp:taxon-name><tp:taxon-name-part taxon-name-part-type="genus" reg="Haplomitrium">Haplomitrium</tp:taxon-name-part><tp:taxon-name-part taxon-name-part-type="species" reg="gibbsiae">gibbsiae</tp:taxon-name-part></tp:taxon-name></italic> (Steph.) R.M. Schust. (<tp:taxon-name><tp:taxon-name-part taxon-name-part-type="family">Haplomitriaceae</tp:taxon-name-part></tp:taxon-name>) from Guangxi, China</article-title><source>Biodivers Data J</source><day>12</day><month>06</month><year>2025</year><volume>13</volume><pub-id pub-id-type="doi">10.3897/BDJ.13.e155213</pub-id></mixed-citation></tp:treatment-meta><tp:nomenclature><tp:taxon-name>
            <object-id xmlns:xlink="http://www.w3.org/1999/xlink" content-type="arpha" xlink:type="simple">80D51B57-AB00-550F-97EE-39A51D86B7C4</object-id>
            <tp:taxon-name-part taxon-name-part-type="genus">Haplomitrium</tp:taxon-name-part>
            <tp:taxon-name-part taxon-name-part-type="species">gibbsiae</tp:taxon-name-part>
          </tp:taxon-name><tp:taxon-authority>(Steph.) R.M. Schust, 1917</tp:taxon-authority></tp:nomenclature><tp:treatment-sec sec-type="materials"><title>Materials</title><list list-type="alpha-lower" list-content="occurrences"><list-item><p><bold>Type status:</bold> <named-content xmlns:xlink="http://www.w3.org/1999/xlink" content-type="dwc:typeStatus" xlink:type="simple">Other material</named-content>. <bold>Occurrence:</bold> catalogNumber: <named-content xmlns:xlink="http://www.w3.org/1999/xlink" content-type="dwc:catalogNumber" xlink:type="simple">PE80000632</named-content>; recordNumber: <named-content xmlns:xlink="http://www.w3.org/1999/xlink" content-type="dwc:recordNumber" xlink:type="simple">16957</named-content>; recordedBy: <named-content xmlns:xlink="http://www.w3.org/1999/xlink" content-type="dwc:recordedBy" xlink:type="simple">Q. He</named-content>; occurrenceID: <named-content xmlns:xlink="http://www.w3.org/1999/xlink" content-type="dwc:occurrenceID" xlink:type="simple">7816BD46-02B2-5258-A25E-8CBD0EF2BDB5</named-content>; <bold>Taxon:</bold> class: <named-content xmlns:xlink="http://www.w3.org/1999/xlink" content-type="dwc:class" xlink:type="simple"><tp:taxon-name><tp:taxon-name-part taxon-name-part-type="class">Haplomitriopsida</tp:taxon-name-part></tp:taxon-name></named-content>; order: <named-content xmlns:xlink="http://www.w3.org/1999/xlink" content-type="dwc:order" xlink:type="simple"><tp:taxon-name><tp:taxon-name-part taxon-name-part-type="order">Calobryales</tp:taxon-name-part></tp:taxon-name></named-content>; family: <named-content xmlns:xlink="http://www.w3.org/1999/xlink" content-type="dwc:family" xlink:type="simple"><tp:taxon-name><tp:taxon-name-part taxon-name-part-type="family">Haplomitriaceae</tp:taxon-name-part></tp:taxon-name></named-content>; <bold>Location:</bold> continent: <named-content xmlns:xlink="http://www.w3.org/1999/xlink" content-type="dwc:continent" xlink:type="simple">Asia</named-content>; country: <named-content xmlns:xlink="http://www.w3.org/1999/xlink" content-type="dwc:country" xlink:type="simple">China</named-content>; countryCode: <named-content xmlns:xlink="http://www.w3.org/1999/xlink" content-type="dwc:countryCode" xlink:type="simple">China/CN</named-content>; stateProvince: <named-content xmlns:xlink="http://www.w3.org/1999/xlink" content-type="dwc:stateProvince" xlink:type="simple">Guangxi Zhuang Autonomous Region</named-content>; county: <named-content xmlns:xlink="http://www.w3.org/1999/xlink" content-type="dwc:county" xlink:type="simple">Rongshui Miao Autonomous County</named-content>; municipality: <named-content xmlns:xlink="http://www.w3.org/1999/xlink" content-type="dwc:municipality" xlink:type="simple">Yongle Town</named-content>; locality: <named-content xmlns:xlink="http://www.w3.org/1999/xlink" content-type="dwc:locality" xlink:type="simple">Yangmei’ao</named-content>; verbatimLocality: <named-content xmlns:xlink="http://www.w3.org/1999/xlink" content-type="dwc:verbatimLocality" xlink:type="simple">By the roadside</named-content>; verbatimElevation: <named-content xmlns:xlink="http://www.w3.org/1999/xlink" content-type="dwc:verbatimElevation" xlink:type="simple">1200 m</named-content>; verbatimLatitude: <named-content xmlns:xlink="http://www.w3.org/1999/xlink" content-type="dwc:verbatimLatitude" xlink:type="simple">25.20349°N</named-content>; verbatimLongitude: <named-content xmlns:xlink="http://www.w3.org/1999/xlink" content-type="dwc:verbatimLongitude" xlink:type="simple">108.67904°E</named-content>; <bold>Identification:</bold> identifiedBy: <named-content xmlns:xlink="http://www.w3.org/1999/xlink" content-type="dwc:identifiedBy" xlink:type="simple">Q. He</named-content>; <bold>Event:</bold> year: <named-content xmlns:xlink="http://www.w3.org/1999/xlink" content-type="dwc:year" xlink:type="simple">2024</named-content>; month: <named-content xmlns:xlink="http://www.w3.org/1999/xlink" content-type="dwc:month" xlink:type="simple">5</named-content>; day: <named-content xmlns:xlink="http://www.w3.org/1999/xlink" content-type="dwc:day" xlink:type="simple">28</named-content>; habitat: <named-content xmlns:xlink="http://www.w3.org/1999/xlink" content-type="dwc:habitat" xlink:type="simple">Growing along the roadside by the edge of the forest, rooted in thin soil and clinging to the rocky cliffs.</named-content>; <bold>Record Level:</bold> language: <named-content xmlns:xlink="http://www.w3.org/1999/xlink" content-type="dwc:language" xlink:type="simple">cn</named-content></p></list-item></list></tp:treatment-sec><tp:treatment-sec sec-type="Description"><title>Description</title><p>The species exhibit variable morphology, with stolons arising from a prostrate, irregularly branched (Fig. <xref ref-type="fig" rid="F12894526">1</xref>b-d), colourless to ivory-coloured rhizome that often appears coralloid (Fig. <xref ref-type="fig" rid="F12894528">2</xref>b) and is adorned with numerous 1-2-celled slime papillae secreting a thick mucilaginous sheath. Erect leafy shoots arise from this rhizomatous system, displaying isophyllous or rarely anisophyllous arrangement with infrequent terminal branching (Fig. <xref ref-type="fig" rid="F12894528">2</xref>a-b). The leaves, bright yellow-green, translucent to opaque, rigid and brittle, are arranged in three subequal to equal ranks; lateral leaves are weakly succubously to nearly transversely inserted, often strongly undulate or crispate and widely spreading (Fig. <xref ref-type="fig" rid="F12894528">2</xref>e-i). Leaf shape varies from suborbicular-ovate basally to deltoid, rhomboidal or rhomboidal-reniform distally, typically bluntly pointed or acute at the tips, widest in the basal quarter and broader than long, with bluntly pointed or acute tips and undulate to crispate margins. Unistratose, except for a 2-4 stratose basal field, they have entire margins, occasionally bearing vestigial teeth or slime papillae near reproductive zones that fade with age. Median leaf cells range from 40-65 μm wide by 45-85 μm long (Fig. <xref ref-type="fig" rid="F12894528">2</xref>h-i). Leafy stems, unbranched above and nearly colourless and leafless below, with scattered, remote leaves that enlarge abruptly distally (Fig. <xref ref-type="fig" rid="F12894528">2</xref>a-b). Oil bodies, hyaline and finely granular, occupy a small cell portion (Fig. <xref ref-type="fig" rid="F12894528">2</xref>j).</p><p>The dioecious plant bears gametangia typically aggregated in distinct terminal rosettes, rarely scattered along the stem, with apical proliferation variably present (Fig. <xref ref-type="fig" rid="F12894526">1</xref>b-d and Fig. <xref ref-type="fig" rid="F12894528">2</xref>b). Male plants produce numerous antheridia (25-45 or more per androecium) in terminal receptacles, technically axillary within the cycle of male bracts, which are initially ivory-white, transitioning to cinnamon with age (Fig. <xref ref-type="fig" rid="F12894528">2</xref>c and k). Female plants produce approximately 20 archegonia aggregated in a terminal receptacle (<xref ref-type="bibr" rid="B12802203">Engel and Glenny 2008</xref>). The perichaetium varies from rhombic to subrotund or irregularly rhomboid-ovate, often sinuous-crispate, initially erect and convolute, becoming strongly spreading at maturity (<xref ref-type="bibr" rid="B12802203">Engel and Glenny 2008</xref>). The sporophyte, protected by a perigynium bearing archegonia, bractlets and slime papillae (bractlets absent or raised to the basal one-fifth to one-third), is usually solitary, though 2-4 may develop per gametophore; the seta extends 20-25 mm above the perigynium, supporting a capsule (0.5 × 3-4 mm) that dehisces along (2-3-)4(-5) incomplete lines (<xref ref-type="bibr" rid="B12802194">Bartholomew-Began 1991</xref>). Spores, 20-39 μm in diameter, often remain in tetrads or diads until late development, with a coarsely verrucate exine (verrucae 1.7-3.2 μm high), pale brown and adorned with irregular, roughened or tuberculate compound markings. Elaters, 7-10 μm wide × 280-520 μm long, are predominantly 2-spiralled (occasionally 3-spiralled), transitioning to 1-spiralled at the tips or throughout (<xref ref-type="bibr" rid="B12802194">Bartholomew-Began 1991</xref>, <xref ref-type="bibr" rid="B12802203">Engel and Glenny 2008</xref>).</p></tp:treatment-sec><tp:treatment-sec sec-type="Distribution"><title>Distribution</title><p>The newly-documented occurrence of <italic><tp:taxon-name><tp:taxon-name-part taxon-name-part-type="genus" reg="Haplomitrium">H.</tp:taxon-name-part><tp:taxon-name-part taxon-name-part-type="species" reg="gibbsiae">gibbsiae</tp:taxon-name-part></tp:taxon-name></italic> from China, reported in this study, which, when integrated with previously established records from New Zealand (<xref ref-type="bibr" rid="B12802599">Gibbs 1911</xref>, <xref ref-type="bibr" rid="B12802504">Campbell 1959</xref>, <xref ref-type="bibr" rid="B12802608">Schuster 1967</xref>, <xref ref-type="bibr" rid="B12894651">Allison and Child 1975</xref>), Australia (<xref ref-type="bibr" rid="B12894642">Engel 1981</xref>), India (<xref ref-type="bibr" rid="B12802450">Udar and Chandra 1961</xref>, <xref ref-type="bibr" rid="B12802459">Kumar and Udar 1976</xref>, <xref ref-type="bibr" rid="B12802468">Kumar and Udar 1977</xref>, <xref ref-type="bibr" rid="B12802477">Udar and Kumar 1982</xref>), Chile and Argentina (<xref ref-type="bibr" rid="B12802432">Hässel de Menéndez 1970</xref>, <xref ref-type="bibr" rid="B12802441">Schuster 1971</xref>, <xref ref-type="bibr" rid="B12802712">Hässel de Menéndez and Solari 1975</xref>), sourced from the Tropicos and GBIF, yield a total of 93 records with valid geographic coordinates for the species. Amongst these, New Zealand accounts for the highest number of distribution records, totalling 72, followed by Chile and Australia, with 12 and seven records, respectively. This comprehensive dataset supports the development of an updated global distribution map (Fig. <xref ref-type="fig" rid="F12894530">3</xref>), which illustrates the expanded range of <italic><tp:taxon-name><tp:taxon-name-part taxon-name-part-type="genus" reg="Haplomitrium">H.</tp:taxon-name-part><tp:taxon-name-part taxon-name-part-type="species" reg="gibbsiae">gibbsiae</tp:taxon-name-part></tp:taxon-name></italic> to include East Asia, alongside its previously documented presence in the Southern Hemisphere and the Indian subcontinent.</p></tp:treatment-sec><tp:treatment-sec sec-type="Ecology"><title>Ecology</title><p>In New Zealand, <italic><tp:taxon-name><tp:taxon-name-part taxon-name-part-type="genus" reg="Haplomitrium">H.</tp:taxon-name-part><tp:taxon-name-part taxon-name-part-type="species" reg="gibbsiae">gibbsiae</tp:taxon-name-part></tp:taxon-name></italic> occupies a diverse array of habitats, ranging from moist, disturbed sites such as clay banks and swampy <italic><tp:taxon-name><tp:taxon-name-part taxon-name-part-type="genus" reg="Sphagnum">Sphagnum</tp:taxon-name-part></tp:taxon-name></italic> areas to alpine environments where it grows on bare, wet soil amongst small rocks, spanning elevations from sea level to at least 1280 m (<xref ref-type="bibr" rid="B12802599">Gibbs 1911</xref>, <xref ref-type="bibr" rid="B12802504">Campbell 1959</xref>, <xref ref-type="bibr" rid="B12802608">Schuster 1967</xref>). <xref ref-type="bibr" rid="B12802203">Engel and Glenny (2008)</xref> further noted that populations in New Zealand are predominantly associated with fresh mineral soil on soil banks formed by human activities — such as road construction, track development, slips or washouts — occurring in both open sites and forested settings, particularly in areas that have experienced anthropogenic disturbance. In southern South America, the species is typically found at sea level, often in turfs on soil within shady, damp woods (<xref ref-type="bibr" rid="B12802432">Hässel de Menéndez 1970</xref>, <xref ref-type="bibr" rid="B12802441">Schuster 1971</xref>, <xref ref-type="bibr" rid="B12802712">Hässel de Menéndez and Solari 1975</xref>). In India, <italic><tp:taxon-name><tp:taxon-name-part taxon-name-part-type="genus" reg="Haplomitrium">H.</tp:taxon-name-part><tp:taxon-name-part taxon-name-part-type="species" reg="gibbsiae">gibbsiae</tp:taxon-name-part></tp:taxon-name></italic> is confined to the Darjeeling Region of the Eastern Himalayas, where it grows on shaded, sandy soil over rocks at elevations between 1969 and 2121 m (<xref ref-type="bibr" rid="B12802617">Udar and Chandra 1965</xref>, <xref ref-type="bibr" rid="B12802459">Kumar and Udar 1976</xref>, <xref ref-type="bibr" rid="B12802468">Kumar and Udar 1977</xref>, <xref ref-type="bibr" rid="B12802477">Udar and Kumar 1982</xref>). The newly-discovered Chinese population of the species was found at an elevation of 1200 m, growing on thin soil over rock walls at the edge of a broad-leaved forest (Fig. <xref ref-type="fig" rid="F12894526">1</xref>a, e). This habitat aligns closely with the species’ established ecological preferences, reflecting its consistent affinity for bare or thin soil conditions across both natural and disturbed environments as observed in its New Zealand distribution.</p></tp:treatment-sec><tp:treatment-sec sec-type="Taxon discussion"><title>Taxon discussion</title><p>Initially described by <xref ref-type="bibr" rid="B12802407">Stephani (1917)</xref> as <italic><tp:taxon-name><tp:taxon-name-part taxon-name-part-type="genus" reg="Calobryum">Calobryum</tp:taxon-name-part><tp:taxon-name-part taxon-name-part-type="species" reg="gibbsiae">gibbsiae</tp:taxon-name-part></tp:taxon-name></italic> St. from New Zealand, it was later reclassified by <xref ref-type="bibr" rid="B12802415">Schuster (1963)</xref> into the <italic><tp:taxon-name><tp:taxon-name-part taxon-name-part-type="genus" reg="Haplomitrium">Haplomitrium</tp:taxon-name-part></tp:taxon-name></italic>. Subsequent revisions further clarified its status: <xref ref-type="bibr" rid="B12802712">Hässel de Menéndez and Solari (1975)</xref> synonymised the South American <italic><tp:taxon-name><tp:taxon-name-part taxon-name-part-type="genus" reg="Haplomitrium">Haplomitrium</tp:taxon-name-part><tp:taxon-name-part taxon-name-part-type="species" reg="chilense">chilense</tp:taxon-name-part></tp:taxon-name></italic> R.M. Schust. with the species and <xref ref-type="bibr" rid="B12802194">Bartholomew-Began (1991)</xref> subsumed several Indian taxa — <italic><tp:taxon-name><tp:taxon-name-part taxon-name-part-type="genus" reg="Haplomitrium">Haplomitrium</tp:taxon-name-part><tp:taxon-name-part taxon-name-part-type="species" reg="dentatum">dentatum</tp:taxon-name-part></tp:taxon-name></italic> (D. Kumar &amp; Udar) J.J. Engel, <italic><tp:taxon-name><tp:taxon-name-part taxon-name-part-type="genus" reg="Haplomitrium">Haplomitrium</tp:taxon-name-part><tp:taxon-name-part taxon-name-part-type="species" reg="grollei">grollei</tp:taxon-name-part></tp:taxon-name></italic> D. Kumar &amp; Udar, <italic><tp:taxon-name><tp:taxon-name-part taxon-name-part-type="genus" reg="Haplomitrium">Haplomitrium</tp:taxon-name-part><tp:taxon-name-part taxon-name-part-type="species" reg="indicum">indicum</tp:taxon-name-part></tp:taxon-name></italic> (Udar &amp; V. Chandra) R.M. Schust. and <italic><tp:taxon-name><tp:taxon-name-part taxon-name-part-type="genus" reg="Haplomitrium">Haplomitrium</tp:taxon-name-part><tp:taxon-name-part taxon-name-part-type="species" reg="kashyapii">kashyapii</tp:taxon-name-part></tp:taxon-name></italic> Udar &amp; D. Kumar — under the same species.</p><p>According to <xref ref-type="bibr" rid="B12802194">Bartholomew-Began (1991)</xref>, <italic><tp:taxon-name><tp:taxon-name-part taxon-name-part-type="genus" reg="Haplomitrium">H.</tp:taxon-name-part><tp:taxon-name-part taxon-name-part-type="species" reg="gibbsiae">gibbsiae</tp:taxon-name-part></tp:taxon-name></italic> exhibits similarities to <italic><tp:taxon-name><tp:taxon-name-part taxon-name-part-type="genus" reg="Haplomitrium">Haplomitrium</tp:taxon-name-part><tp:taxon-name-part taxon-name-part-type="species" reg="intermedium">intermedium</tp:taxon-name-part></tp:taxon-name></italic> Berrie in both symmetry and habit. However, it is distinguished by its leaves, which feature extensive multistratose basal fields (Fig. <xref ref-type="fig" rid="F12894528">2</xref>i) — a characteristic that could set <italic><tp:taxon-name><tp:taxon-name-part taxon-name-part-type="genus" reg="Haplomitrium">H.</tp:taxon-name-part><tp:taxon-name-part taxon-name-part-type="species" reg="gibbsiae">gibbsiae</tp:taxon-name-part></tp:taxon-name></italic> apart from all other <italic><tp:taxon-name><tp:taxon-name-part taxon-name-part-type="genus" reg="Haplomitrium">Haplomitrium</tp:taxon-name-part></tp:taxon-name></italic> taxa (<xref ref-type="bibr" rid="B12802194">Bartholomew-Began 1991</xref>). Additionally, <xref ref-type="bibr" rid="B12802415">Schuster (1963)</xref> reported that the archegonia of <italic><tp:taxon-name><tp:taxon-name-part taxon-name-part-type="genus" reg="Haplomitrium">H.</tp:taxon-name-part><tp:taxon-name-part taxon-name-part-type="species" reg="gibbsiae">gibbsiae</tp:taxon-name-part></tp:taxon-name></italic> are typically arranged in a terminal group, with the shoot capable of continued growth in the absence of fertilisation. In contrast, that of <italic><tp:taxon-name><tp:taxon-name-part taxon-name-part-type="genus" reg="Haplomitrium">H.</tp:taxon-name-part><tp:taxon-name-part taxon-name-part-type="species" reg="intermedium">intermedium</tp:taxon-name-part></tp:taxon-name></italic> may be scattered along the axis, though they are usually grouped distally. Regrettably, the specimen collected in this study was male, preventing direct observation of archegonial characteristics.</p><p>Historically, <italic><tp:taxon-name><tp:taxon-name-part taxon-name-part-type="genus" reg="Haplomitrium">H.</tp:taxon-name-part><tp:taxon-name-part taxon-name-part-type="species" reg="gibbsiae">gibbsiae</tp:taxon-name-part></tp:taxon-name></italic> was thought to be restricted to regions such as Australasia (<xref ref-type="bibr" rid="B12802599">Gibbs 1911</xref>, <xref ref-type="bibr" rid="B12802504">Campbell 1959</xref>, <xref ref-type="bibr" rid="B12802608">Schuster 1967</xref>, <xref ref-type="bibr" rid="B12894651">Allison and Child 1975</xref>, <xref ref-type="bibr" rid="B12894642">Engel 1981</xref>), South America (<xref ref-type="bibr" rid="B12802432">Hässel de Menéndez 1970</xref>, <xref ref-type="bibr" rid="B12802441">Schuster 1971</xref>, <xref ref-type="bibr" rid="B12802712">Hässel de Menéndez and Solari 1975</xref>) and India (<xref ref-type="bibr" rid="B12802432">Hässel de Menéndez 1970</xref>, <xref ref-type="bibr" rid="B12802441">Schuster 1971</xref>, <xref ref-type="bibr" rid="B12802712">Hässel de Menéndez and Solari 1975</xref>), all of which trace their geological origins to the breakup of Gondwanan (<xref ref-type="bibr" rid="B12802486">Schuster 1972</xref>, <xref ref-type="bibr" rid="B12802495">Stech and Frey 2004</xref>). Its unexpected discovery in China, a region of East Asia shaped by the fragmentation of Laurasia, significantly expands its known geographic range (Fig. <xref ref-type="fig" rid="F12894530">3</xref>).</p></tp:treatment-sec><tp:treatment-sec sec-type="Notes"><title>Notes</title><p>Due to the limited phylogenetic studies on <italic><tp:taxon-name><tp:taxon-name-part taxon-name-part-type="genus" reg="Haplomitrium">Haplomitrium</tp:taxon-name-part></tp:taxon-name></italic> available at their time, <xref ref-type="bibr" rid="B12802203">Engel and Glenny (2008)</xref> based their treatment of the genus on adaptations and modifications of earlier works by <xref ref-type="bibr" rid="B12802608">Schuster (1967)</xref> and <xref ref-type="bibr" rid="B12802441">Schuster (1971)</xref>, rather than the study by <xref ref-type="bibr" rid="B12802194">Bartholomew-Began (1991)</xref>. The latter employed experimental culture techniques, along with light and electron microscopy, to investigate the ontogenetic patterns underlying the morphological features of <italic><tp:taxon-name><tp:taxon-name-part taxon-name-part-type="genus" reg="Haplomitrium">Haplomitrium</tp:taxon-name-part></tp:taxon-name></italic>, earning widespread recognition in subsequent taxonomy (<xref ref-type="bibr" rid="B12802220">Forrest et al. 2006</xref>, <xref ref-type="bibr" rid="B12802211">Crandall-Stotler et al. 2009</xref>, <xref ref-type="bibr" rid="B12802231">Söderström et al. 2016</xref>, <xref ref-type="bibr" rid="B12802733">WFO 2025</xref>). A key highlight of our work is the first documented record of <italic><tp:taxon-name><tp:taxon-name-part taxon-name-part-type="genus" reg="Haplomitrium">H.</tp:taxon-name-part><tp:taxon-name-part taxon-name-part-type="species" reg="gibbsiae">gibbsiae</tp:taxon-name-part></tp:taxon-name></italic> in China, where a population was found thriving at the edge of a broad-leaved forest. Notably, the collected specimen here was male, with no female plants observed, leaving the morphological characteristics of female plants to be inferred from descriptions by <xref ref-type="bibr" rid="B12802194">Bartholomew-Began (1991)</xref> and <xref ref-type="bibr" rid="B12802203">Engel and Glenny (2008)</xref>.</p></tp:treatment-sec><tp:treatment-sec><!--Section generated to contain objects referenced in tp:taxon-treatment.--><fig id="F12894526" position="float" orientation="portrait"><object-id xmlns:xlink="http://www.w3.org/1999/xlink" content-type="arpha" xlink:type="simple">C241798A-AB46-5FA3-AD60-3D3EAA473469</object-id><object-id xmlns:xlink="http://www.w3.org/1999/xlink" content-type="doi" xlink:type="simple">10.3897/BDJ.13.e155213.figure1</object-id><object-id xmlns:xlink="http://www.w3.org/1999/xlink" content-type="zenodo_dep_id" xlink:type="simple">15661781</object-id><label>Figure 1.</label><caption><p><italic><tp:taxon-name><tp:taxon-name-part taxon-name-part-type="genus" reg="Haplomitrium">Haplomitrium</tp:taxon-name-part><tp:taxon-name-part taxon-name-part-type="species" reg="gibbsiae">gibbsiae</tp:taxon-name-part></tp:taxon-name></italic> (Steph.) R.M. Schust. in the wild. <bold>a</bold> Habitat; <bold>b-d</bold> Population; <bold>e</bold> Voucher specimen. All from <italic>HE Qiang 16957</italic>.</p></caption><graphic xmlns:xlink="http://www.w3.org/1999/xlink" xlink:href="bdj-13-e155213-g001.jpg" position="float" id="oo_1299924.jpg" orientation="portrait" xlink:type="simple"><uri content-type="original_file" xlink:type="simple">https://binary.pensoft.net/fig/1299924</uri></graphic></fig><fig id="F12894528" position="float" orientation="portrait"><object-id xmlns:xlink="http://www.w3.org/1999/xlink" content-type="arpha" xlink:type="simple">D9EA1D85-2885-5060-AF8A-C27234B562DD</object-id><object-id xmlns:xlink="http://www.w3.org/1999/xlink" content-type="doi" xlink:type="simple">10.3897/BDJ.13.e155213.figure2</object-id><object-id xmlns:xlink="http://www.w3.org/1999/xlink" content-type="zenodo_dep_id" xlink:type="simple">15661785</object-id><label>Figure 2.</label><caption><p><italic><tp:taxon-name><tp:taxon-name-part taxon-name-part-type="genus" reg="Haplomitrium">Haplomitrium</tp:taxon-name-part><tp:taxon-name-part taxon-name-part-type="species" reg="gibbsiae">gibbsiae</tp:taxon-name-part></tp:taxon-name></italic> (Steph.) R.M. Schust. <bold>a, b</bold> Plant with leaves; <bold>c</bold> Antheridia with bracts; <bold>d</bold> Transverse section of stem; <bold>e-g</bold> Leaves; <bold>h</bold> Transverse section of leaf (mid-region); <bold>i</bold> Transverse section of leaf (base); <bold>j</bold> Cell with oil body of leaves; <bold>k</bold> Antheridium. All from <italic>HE Qiang 16957</italic>.</p></caption><graphic xmlns:xlink="http://www.w3.org/1999/xlink" xlink:href="bdj-13-e155213-g002.jpg" position="float" id="oo_1299925.jpg" orientation="portrait" xlink:type="simple"><uri content-type="original_file" xlink:type="simple">https://binary.pensoft.net/fig/1299925</uri></graphic></fig><fig id="F12894530" position="float" orientation="portrait"><object-id xmlns:xlink="http://www.w3.org/1999/xlink" content-type="arpha" xlink:type="simple">79E3921E-6B37-5F3B-BD02-C0575E2CC80F</object-id><object-id xmlns:xlink="http://www.w3.org/1999/xlink" content-type="doi" xlink:type="simple">10.3897/BDJ.13.e155213.figure3</object-id><object-id xmlns:xlink="http://www.w3.org/1999/xlink" content-type="zenodo_dep_id" xlink:type="simple">15661787</object-id><label>Figure 3.</label><caption><p>The worldwide distribution map of <italic><tp:taxon-name><tp:taxon-name-part taxon-name-part-type="genus" reg="Haplomitrium">Haplomitrium</tp:taxon-name-part><tp:taxon-name-part taxon-name-part-type="species" reg="gibbsiae">gibbsiae</tp:taxon-name-part></tp:taxon-name></italic> (Steph.) R.M. Schust. (yellow triangles, blue diamonds, orange dots, green square and red star, represent localities of New Zealand, Australia, Chile, India and China, respectively).</p></caption><graphic xmlns:xlink="http://www.w3.org/1999/xlink" xlink:href="bdj-13-e155213-g003.jpg" position="float" id="oo_1346039.jpg" orientation="portrait" xlink:type="simple"><uri content-type="original_file" xlink:type="simple">https://binary.pensoft.net/fig/1346039</uri></graphic></fig></tp:treatment-sec><ref-list><ref id="B12802203"><element-citation xmlns:xlink="http://www.w3.org/1999/xlink" publication-type="book" xlink:type="simple"><person-group person-group-type="author"><name name-style="western"><surname>Engel</surname><given-names>J. J.</given-names></name><name name-style="western"><surname>Glenny</surname><given-names>D.</given-names></name></person-group><year>2008</year><source>A flora of the liverworts and hornworts of New Zealand</source><volume>Vol. 1</volume><publisher-name>Missouri Botanical Garden Press</publisher-name><publisher-loc>St. Louis, Missouri</publisher-loc><size units="page">897</size></element-citation></ref><ref id="B12802194"><element-citation xmlns:xlink="http://www.w3.org/1999/xlink" publication-type="article" xlink:type="simple"><person-group person-group-type="author"><name name-style="western"><surname>Bartholomew-Began</surname><given-names>Sharon Elaine</given-names></name></person-group><year>1991</year><article-title>A morphogenetic reevaluation of <italic><tp:taxon-name><tp:taxon-name-part taxon-name-part-type="genus" reg="Haplomitrium">Haplomitrium</tp:taxon-name-part></tp:taxon-name></italic> Nees (<tp:taxon-name><tp:taxon-name-part taxon-name-part-type="phylum">Hepatophyta</tp:taxon-name-part></tp:taxon-name>)</article-title><source>Bryophytorum Bibliotheca</source><volume>41</volume><fpage>1</fpage><lpage>483</lpage><uri xlink:type="simple">https://www.schweizerbart.de/publications/detail/isbn/9783443620134/Bryophyt_Bibliotheca_Band_41</uri></element-citation></ref><ref id="B12802599"><element-citation xmlns:xlink="http://www.w3.org/1999/xlink" publication-type="article" xlink:type="simple"><person-group person-group-type="author"><name name-style="western"><surname>Gibbs</surname><given-names>L. S.</given-names></name></person-group><year>1911</year><article-title>The hepatics of New Zealand</article-title><source>Journal of Botany</source><volume>49</volume><fpage>261</fpage><lpage>266</lpage></element-citation></ref><ref id="B12802504"><element-citation xmlns:xlink="http://www.w3.org/1999/xlink" publication-type="article" xlink:type="simple"><person-group person-group-type="author"><name name-style="western"><surname>Campbell</surname><given-names>D. H.</given-names></name></person-group><year>1959</year><article-title>The structure and development of <italic><tp:taxon-name><tp:taxon-name-part taxon-name-part-type="genus" reg="Calobryum">Calobryum</tp:taxon-name-part><tp:taxon-name-part taxon-name-part-type="species" reg="gibbsiae">gibbsiae</tp:taxon-name-part></tp:taxon-name></italic> Steph</article-title><source>Transactions and Proceedings of the Royal Society of New Zealand</source><volume>87</volume><fpage>243</fpage><lpage>254</lpage><uri xlink:type="simple">https://paperspast.natlib.govt.nz/imageserver/periodicals/P29pZD1UUFJTTloxOTU5LTg3LjIuNi45JmdldHBkZj10cnVl</uri></element-citation></ref><ref id="B12802608"><element-citation xmlns:xlink="http://www.w3.org/1999/xlink" publication-type="article" xlink:type="simple"><person-group person-group-type="author"><name name-style="western"><surname>Schuster</surname><given-names>R. M.</given-names></name></person-group><year>1967</year><article-title>Studies on <tp:taxon-name><tp:taxon-name-part taxon-name-part-type="class">Hepaticae</tp:taxon-name-part></tp:taxon-name>. XVI. <tp:taxon-name><tp:taxon-name-part taxon-name-part-type="order">Calobryales</tp:taxon-name-part></tp:taxon-name></article-title><source>Nova Hedwigia</source><volume>13</volume><fpage>1</fpage><lpage>63</lpage></element-citation></ref><ref id="B12894651"><element-citation xmlns:xlink="http://www.w3.org/1999/xlink" publication-type="book" xlink:type="simple"><person-group person-group-type="author"><name name-style="western"><surname>Allison</surname><given-names>K. W.</given-names></name><name name-style="western"><surname>Child</surname><given-names>John</given-names></name></person-group><year>1975</year><source>The liverworts of New Zealand</source><publisher-name>University of Otago Press</publisher-name><publisher-loc>Dunedin, New Zealand</publisher-loc><size units="page">300</size></element-citation></ref><ref id="B12894642"><element-citation xmlns:xlink="http://www.w3.org/1999/xlink" publication-type="article" xlink:type="simple"><person-group person-group-type="author"><name name-style="western"><surname>Engel</surname><given-names>J. J.</given-names></name></person-group><year>1981</year><article-title><italic><tp:taxon-name><tp:taxon-name-part taxon-name-part-type="genus" reg="Haplomitrium">Haplomitrium</tp:taxon-name-part><tp:taxon-name-part taxon-name-part-type="species" reg="monoicum">monoicum</tp:taxon-name-part></tp:taxon-name></italic>, a remarkable new species of <tp:taxon-name><tp:taxon-name-part taxon-name-part-type="order">Calobryales</tp:taxon-name-part></tp:taxon-name> (<tp:taxon-name><tp:taxon-name-part taxon-name-part-type="class">Hepaticae</tp:taxon-name-part></tp:taxon-name>) from New Caledonia, together with a reclassification of subg. <tp:taxon-name><tp:taxon-name-part taxon-name-part-type="genus" reg="Haplomitrium"/><tp:taxon-name-part taxon-name-part-type="subgenus" reg="Haplomitrium">Haplomitrium</tp:taxon-name-part></tp:taxon-name></article-title><source>Annals of the Missouri Botanical Garden</source><volume>68</volume><issue>4</issue><fpage>668</fpage><lpage>676</lpage><pub-id pub-id-type="doi">10.2307/2398895</pub-id></element-citation></ref><ref id="B12802450"><element-citation xmlns:xlink="http://www.w3.org/1999/xlink" publication-type="article" xlink:type="simple"><person-group person-group-type="author"><name name-style="western"><surname>Udar</surname><given-names>Ram</given-names></name><name name-style="western"><surname>Chandra</surname><given-names>Satish</given-names></name></person-group><year>1961</year><article-title><italic><tp:taxon-name><tp:taxon-name-part taxon-name-part-type="genus" reg="Calobryum">Calobryum</tp:taxon-name-part></tp:taxon-name></italic> nees—a genus new to Indian flora</article-title><source>Current Science</source><volume>30</volume><issue>1</issue><fpage>22</fpage><lpage>23</lpage></element-citation></ref><ref id="B12802459"><element-citation xmlns:xlink="http://www.w3.org/1999/xlink" publication-type="article" xlink:type="simple"><person-group person-group-type="author"><name name-style="western"><surname>Kumar</surname><given-names>DINESH</given-names></name><name name-style="western"><surname>Udar</surname><given-names>R.</given-names></name></person-group><year>1976</year><article-title><italic><tp:taxon-name><tp:taxon-name-part taxon-name-part-type="genus" reg="Calobryum">Calobryum</tp:taxon-name-part><tp:taxon-name-part taxon-name-part-type="species" reg="dentatum">dentatum</tp:taxon-name-part></tp:taxon-name></italic> Kumar et Udar sp. nov.: A new species of <italic><tp:taxon-name><tp:taxon-name-part taxon-name-part-type="genus" reg="Calobryum">Calobryum</tp:taxon-name-part></tp:taxon-name></italic> from India</article-title><source>The Journal of the Indian Botanical Society</source><volume>55</volume><fpage>23</fpage><lpage>30</lpage></element-citation></ref><ref id="B12802468"><element-citation xmlns:xlink="http://www.w3.org/1999/xlink" publication-type="article" xlink:type="simple"><person-group person-group-type="author"><name name-style="western"><surname>Kumar</surname><given-names>D.</given-names></name><name name-style="western"><surname>Udar</surname><given-names>R.</given-names></name></person-group><year>1977</year><article-title>A new species of <italic><tp:taxon-name><tp:taxon-name-part taxon-name-part-type="genus" reg="Haplomitrium">Haplomitrium</tp:taxon-name-part></tp:taxon-name></italic>, <italic><tp:taxon-name><tp:taxon-name-part taxon-name-part-type="genus" reg="Haplomitrium">H.</tp:taxon-name-part><tp:taxon-name-part taxon-name-part-type="species" reg="grollei">grollei</tp:taxon-name-part></tp:taxon-name></italic> Kumar et Udar, from Darjeeling, Eastern Himalayas, India</article-title><source>Geophytology</source><volume>7</volume><issue>2</issue><fpage>260</fpage><lpage>263</lpage></element-citation></ref><ref id="B12802477"><element-citation xmlns:xlink="http://www.w3.org/1999/xlink" publication-type="article" xlink:type="simple"><person-group person-group-type="author"><name name-style="western"><surname>Udar</surname><given-names>Ram</given-names></name><name name-style="western"><surname>Kumar</surname><given-names>Dinesh</given-names></name></person-group><year>1982</year><article-title>A new <italic><tp:taxon-name><tp:taxon-name-part taxon-name-part-type="genus" reg="Haplomitrium">Haplomitrium</tp:taxon-name-part></tp:taxon-name></italic> from India</article-title><source>The Journal of the Indian Botanical Society</source><volume>61</volume><fpage>73</fpage><lpage>79</lpage></element-citation></ref><ref id="B12802432"><element-citation xmlns:xlink="http://www.w3.org/1999/xlink" publication-type="article" xlink:type="simple"><person-group person-group-type="author"><name name-style="western"><surname>Hässel de Menéndez</surname><given-names>G. G.</given-names></name></person-group><year>1970</year><article-title>El género <italic><tp:taxon-name><tp:taxon-name-part taxon-name-part-type="genus" reg="Haplomitrium">Haplomitrium</tp:taxon-name-part></tp:taxon-name></italic> (<tp:taxon-name><tp:taxon-name-part taxon-name-part-type="class">Hepaticae</tp:taxon-name-part></tp:taxon-name>) en el extremo austral de América del Sud</article-title><source>Comunicaciones del Museo Argentino de Ciencias Naturales "Bernardino Rivadavia" e Instituto Nacional de Investigacion de las Ciencias Naturales: Ciencias Botanicas</source><volume>3</volume><issue>5</issue><fpage>235</fpage><lpage>238</lpage></element-citation></ref><ref id="B12802441"><element-citation xmlns:xlink="http://www.w3.org/1999/xlink" publication-type="article" xlink:type="simple"><person-group person-group-type="author"><name name-style="western"><surname>Schuster</surname><given-names>R. M.</given-names></name></person-group><year>1971</year><article-title>Two new antipodal species of <italic><tp:taxon-name><tp:taxon-name-part taxon-name-part-type="genus" reg="Haplomitrium">Haplomitrium</tp:taxon-name-part></tp:taxon-name></italic> (<tp:taxon-name><tp:taxon-name-part taxon-name-part-type="order">Calobryales</tp:taxon-name-part></tp:taxon-name>)</article-title><source>The Bryologist</source><volume>74</volume><issue>2</issue><fpage>131</fpage><lpage>143</lpage><uri xlink:type="simple">https://www.jstor.org/stable/3241827</uri><pub-id pub-id-type="doi">10.2307/3241827</pub-id></element-citation></ref><ref id="B12802712"><element-citation xmlns:xlink="http://www.w3.org/1999/xlink" publication-type="chapter" xlink:type="simple"><person-group person-group-type="author"><name name-style="western"><surname>Hässel de Menéndez</surname><given-names>G. G.</given-names></name><name name-style="western"><surname>Solari</surname><given-names>S. S.</given-names></name></person-group><year>1975</year><chapter-title>Bryophyta, Orden Calobyales, Orden Jungermanniales</chapter-title><person-group person-group-type="editor"><name name-style="western"><surname>Guarrera</surname><given-names>S. A.</given-names></name><name name-style="western"><surname>Gamundí de Amos</surname><given-names>I. J.</given-names></name><name name-style="western"><surname>Matteri</surname><given-names>C. M.</given-names></name></person-group><source>Flora Criptogámica de Tierra del Fuego</source><volume>Vol. 15</volume><publisher-name>Consejo Nacional de Investigaciones Cientificas y Tecnicas de la Republica Argentina</publisher-name><publisher-loc>Buenos Aires, Argentina</publisher-loc><size units="page">1-181</size></element-citation></ref><ref id="B12802617"><element-citation xmlns:xlink="http://www.w3.org/1999/xlink" publication-type="article" xlink:type="simple"><person-group person-group-type="author"><name name-style="western"><surname>Udar</surname><given-names>R.</given-names></name><name name-style="western"><surname>Chandra</surname><given-names>S.</given-names></name></person-group><year>1965</year><article-title>A new species of <italic><tp:taxon-name><tp:taxon-name-part taxon-name-part-type="genus" reg="Calobryum">Calobryum</tp:taxon-name-part></tp:taxon-name></italic> Nees, <italic><tp:taxon-name><tp:taxon-name-part taxon-name-part-type="genus" reg="Calobryum">C.</tp:taxon-name-part><tp:taxon-name-part taxon-name-part-type="species" reg="indicum">indicum</tp:taxon-name-part></tp:taxon-name></italic> Udar et Chandra from Darjeeling, Eastern Himalayas, India</article-title><source>Revue Bryologique et Lichénologique</source><volume>33</volume><issue>3</issue><fpage>555</fpage><lpage>559</lpage></element-citation></ref><ref id="B12802407"><element-citation xmlns:xlink="http://www.w3.org/1999/xlink" publication-type="book" xlink:type="simple"><person-group person-group-type="author"><name name-style="western"><surname>Stephani</surname><given-names>Franz</given-names></name></person-group><year>1917</year><source>Species Hepaticarum</source><volume>Vol. 6</volume><publisher-name>Georges Crès</publisher-name><publisher-loc>Geneva</publisher-loc></element-citation></ref><ref id="B12802415"><element-citation xmlns:xlink="http://www.w3.org/1999/xlink" publication-type="article" xlink:type="simple"><person-group person-group-type="author"><name name-style="western"><surname>Schuster</surname><given-names>R. M.</given-names></name></person-group><year>1963</year><article-title>Studies on antipodial <tp:taxon-name><tp:taxon-name-part taxon-name-part-type="class">Hepaticae</tp:taxon-name-part></tp:taxon-name>, I. Annotated keys to the genera of antipodial <tp:taxon-name><tp:taxon-name-part taxon-name-part-type="class">Hepaticae</tp:taxon-name-part></tp:taxon-name> with special reference to New Zealand and Tasmania</article-title><source>The Journal of the Hattori Botanical Laboratory</source><volume>26</volume><fpage>185</fpage><lpage>309</lpage></element-citation></ref><ref id="B12802486"><element-citation xmlns:xlink="http://www.w3.org/1999/xlink" publication-type="article" xlink:type="simple"><person-group person-group-type="author"><name name-style="western"><surname>Schuster</surname><given-names>R. M.</given-names></name></person-group><year>1972</year><article-title>Continental movements, “Wallace’s Line” and Indomalayan-Australasian dispersal of land plants: Some eclectic concepts</article-title><source>The Botanical Review</source><volume>38</volume><issue>1</issue><fpage>3</fpage><lpage>86</lpage><uri xlink:type="simple">http://link.springer.com/10.1007/BF02872352</uri><pub-id pub-id-type="doi">10.1007/BF02872352</pub-id></element-citation></ref><ref id="B12802495"><element-citation xmlns:xlink="http://www.w3.org/1999/xlink" publication-type="article" xlink:type="simple"><person-group person-group-type="author"><name name-style="western"><surname>Stech</surname><given-names>Michael</given-names></name><name name-style="western"><surname>Frey</surname><given-names>Wolfgang</given-names></name></person-group><year>2004</year><article-title>Molecular circumscription and relationships of selected Gondwanan species of <italic><tp:taxon-name><tp:taxon-name-part taxon-name-part-type="genus" reg="Haplomitrium">Haplomitrium</tp:taxon-name-part></tp:taxon-name></italic> (<tp:taxon-name><tp:taxon-name-part taxon-name-part-type="order">Calobryales</tp:taxon-name-part></tp:taxon-name>, <tp:taxon-name><tp:taxon-name-part taxon-name-part-type="class">Haplomitriopsida</tp:taxon-name-part></tp:taxon-name>, Hepaticophytina).</article-title><source>Nova Hedwigia</source><volume>78</volume><issue>1-2</issue><fpage>57</fpage><lpage>70</lpage><uri xlink:type="simple">https://www.cabidigitallibrary.org/doi/full/10.5555/20043103036</uri><pub-id pub-id-type="doi">10.1127/0029-5035/2004/0078-0057</pub-id></element-citation></ref><ref id="B12802220"><element-citation xmlns:xlink="http://www.w3.org/1999/xlink" publication-type="article" xlink:type="simple"><person-group person-group-type="author"><name name-style="western"><surname>Forrest</surname><given-names>L. L.</given-names></name><name name-style="western"><surname>Davis</surname><given-names>E. C.</given-names></name><name name-style="western"><surname>Long</surname><given-names>D. G.</given-names></name><name name-style="western"><surname>Crandall-Stotler</surname><given-names>B. J.</given-names></name><name name-style="western"><surname>Clark</surname><given-names>Alexandra</given-names></name><name name-style="western"><surname>Hollingsworth</surname><given-names>M. L.</given-names></name></person-group><year>2006</year><article-title>Unraveling the evolutionary history of the liverworts (<tp:taxon-name><tp:taxon-name-part taxon-name-part-type="phylum">Marchantiophyta</tp:taxon-name-part></tp:taxon-name>): multiple taxa, genomes and analyses</article-title><source>The Bryologist</source><volume>109</volume><issue>3</issue><fpage>303</fpage><lpage>334</lpage><uri xlink:type="simple">http://www.bioone.org/doi/abs/10.1639/0007-2745%282006%29109%5B303%3AUTEHOT%5D2.0.CO%3B2</uri><pub-id pub-id-type="doi">10.1639/0007-2745(2006)109[303:UTEHOT]2.0.CO;2</pub-id></element-citation></ref><ref id="B12802211"><element-citation xmlns:xlink="http://www.w3.org/1999/xlink" publication-type="article" xlink:type="simple"><person-group person-group-type="author"><name name-style="western"><surname>Crandall-Stotler</surname><given-names>B.</given-names></name><name name-style="western"><surname>Stotler</surname><given-names>R. E.</given-names></name><name name-style="western"><surname>Long</surname><given-names>D. G.</given-names></name></person-group><year>2009</year><article-title>Phylogeny and classification of the <tp:taxon-name><tp:taxon-name-part taxon-name-part-type="phylum">Marchantiophyta</tp:taxon-name-part></tp:taxon-name></article-title><source>Edinburgh Journal of Botany</source><volume>66</volume><issue>1</issue><fpage>155</fpage><lpage>198</lpage><uri xlink:type="simple">https://journals.rbge.org.uk/ejb/article/view/1325</uri><pub-id pub-id-type="doi">10.1017/S0960428609005393</pub-id></element-citation></ref><ref id="B12802231"><element-citation xmlns:xlink="http://www.w3.org/1999/xlink" publication-type="article" xlink:type="simple"><person-group person-group-type="author"><name name-style="western"><surname>Söderström</surname><given-names>Lars</given-names></name><name name-style="western"><surname>Hagborg</surname><given-names>Anders</given-names></name><name name-style="western"><surname>Von Konrat</surname><given-names>Matt</given-names></name><name name-style="western"><surname>Bartholomew-Began</surname><given-names>Sharon</given-names></name><name name-style="western"><surname>Bell</surname><given-names>David</given-names></name><name name-style="western"><surname>Briscoe</surname><given-names>Laura</given-names></name><name name-style="western"><surname>Brown</surname><given-names>Elizabeth</given-names></name><name name-style="western"><surname>Cargill</surname><given-names>D. C.</given-names></name><name name-style="western"><surname>Da Costa</surname><given-names>D. P.</given-names></name><name name-style="western"><surname>Crandall-Stotler</surname><given-names>B. J.</given-names></name><name name-style="western"><surname>Cooper</surname><given-names>Endymion</given-names></name><name name-style="western"><surname>Dauphin</surname><given-names>Gregorio</given-names></name><name name-style="western"><surname>Engel</surname><given-names>John</given-names></name><name name-style="western"><surname>Feldberg</surname><given-names>Kathrin</given-names></name><name name-style="western"><surname>Glenny</surname><given-names>David</given-names></name><name name-style="western"><surname>Gradstein</surname><given-names>S. R.</given-names></name><name name-style="western"><surname>He</surname><given-names>X. L.</given-names></name><name name-style="western"><surname>Hentschel</surname><given-names>Joern</given-names></name><name name-style="western"><surname>Ilkiu-Borges</surname><given-names>A. L.</given-names></name><name name-style="western"><surname>Katagiri</surname><given-names>Tomoyuki</given-names></name><name name-style="western"><surname>Konstantinova</surname><given-names>N. A.</given-names></name><name name-style="western"><surname>Larraín</surname><given-names>Juan</given-names></name><name name-style="western"><surname>Long</surname><given-names>David</given-names></name><name name-style="western"><surname>Nebel</surname><given-names>Martin</given-names></name><name name-style="western"><surname>Pócs</surname><given-names>Tamás</given-names></name><name name-style="western"><surname>Puche</surname><given-names>Felisa</given-names></name><name name-style="western"><surname>Reiner-Drehwald</surname><given-names>Elena</given-names></name><name name-style="western"><surname>Renner</surname><given-names>Matt</given-names></name><name name-style="western"><surname>Sass-Gyarmati</surname><given-names>Andrea</given-names></name><name name-style="western"><surname>Schäfer-Verwimp</surname><given-names>Alfons</given-names></name><name name-style="western"><surname>Segarra-Moragues</surname><given-names>José</given-names></name><name name-style="western"><surname>Stotler</surname><given-names>R. E.</given-names></name><name name-style="western"><surname>Sukkharak</surname><given-names>Phiangphak</given-names></name><name name-style="western"><surname>Thiers</surname><given-names>Barbara</given-names></name><name name-style="western"><surname>Uribe</surname><given-names>Jaime</given-names></name><name name-style="western"><surname>Váňa</surname><given-names>Jiří</given-names></name><name name-style="western"><surname>Wigginton</surname><given-names>Martin</given-names></name><name name-style="western"><surname>Zhang</surname><given-names>Li</given-names></name><name name-style="western"><surname>Zhu</surname><given-names>R. L.</given-names></name></person-group><year>2016</year><article-title>World checklist of hornworts and liverworts</article-title><source>PhytoKeys</source><volume>59</volume><fpage>1</fpage><lpage>828</lpage><uri xlink:type="simple">http://phytokeys.pensoft.net/articles.php?id=6261</uri><pub-id pub-id-type="doi">10.3897/phytokeys.59.6261</pub-id></element-citation></ref><ref id="B12802733"><element-citation xmlns:xlink="http://www.w3.org/1999/xlink" publication-type="website" xlink:type="simple"><person-group person-group-type="author"><name name-style="western"><surname>WFO</surname></name></person-group><article-title><italic>Haplomitrium</italic> Nees. published on the Internet.</article-title><uri xlink:type="simple">http://www.worldfloraonline.org/taxon/wfo-4000016878</uri><date-in-citation content-type="access-date">2025-03-15T00:59:08+00:00</date-in-citation></element-citation></ref></ref-list></tp:taxon-treatment>
